# Supplementary material for: The crosstalk of monocyte-neutrophil in hair follicles regulates neutrophil transepidermal migration in contact dermatitis
Source: Commun Biol. 2025 Apr 4;8:564. doi: 10.1038/s42003-025-07960-w (PMC11971313; doi:10.1038/s42003-025-07960-w)
Supplement: Supplementary file 3 — Supplementary Data [file 42003_2025_7960_MOESM3_ESM.xlsx]

## Sheet: Figure 1
Figure1 E	percentage(%)			Figure1 F	percentage(%)
RFP+GFP-	GFP	RFP-GFP-		RFP+GFP-	GFP	RFP-GFP-
96.9	9.91	5.74		4.07	93.1	23.1
90.8	8.17	5.47		2.82	94.1	22.7
95.5	9.67	5.38		3.55	94.9	26.2
94.2	37.1	6.59		1.21	94.4	13.2
91.8	35.3	29.2		1.24	94.7	17
91.9	15.2	31.9		1.07	92	25.2
90.1	15.4	5.01		2.26	91.1	22.4
93.6	16.8	4.74		1.22	90.2	17.5
92.4	8.09	5.69		5.93	87.3	17.1
Figure1 G	percentage(%)			Figure1 H	percentage(%)
RFP+GFP-	GFP	RFP-GFP-		RFP+GFP-	GFP	RFP-GFP-
78.1	4.59	17.3		7.02	86.8	6.26
79.7	3.81	16.5		11.9	76.2	11.8
79	3.96	17		5.48	85.5	9.02
79.5	1.94	18.5		5.84	85.4	8.82
80	2.13	17.9		3.95	89.3	6.74
75.8	9.27	15		4.11	89	6.84
76.1	10	13.9		1.98	91.7	6.38
74.7	10.39	14.9		1.87	91.8	6.37
73.6	11.43	15		1.08	97.6	1.33
92.1	1.26	6.6		0.82	97.7	1.5
91.8	3.4	4.81		1.11	97.6	1.26
93.7	3.16	3.15		5.88	93	1.08

## Sheet: Figure 2
	Figure2 C	RFP intDen		Figure 2E	mean fluorescent intensity (MFI) of RFP over time in HF and inter-HF regions
	HF TEM-neu SUM	inter HF TEM -neu		Time min	HF region neutrophil -MFI of RFP						Time min	inter-HF region neutrophil -MFI of RFP
	198584	46951.2		0	6.757	3.942	3.763	5.986	6.166	3.155	0	4.088	5.865	2.387	5.157	1.55	1.541	0.742	5.442	1.445
	234427	55026.3		30	9.762	6.12	6.368	15.019	7.91	5.133	30	3.567	2.399	3.141	3.374	5.58	1.707	1.68	4.231	1.081
	242213	55181.1		60	11.993	6.124	6.242	17.596	8.367	5.053	60	2.991	3.194	3.142	4.213	4.974	1.509	0.788	4.251	1.314
	260945	64945.8		90	12.871	5.777	7.954	21.892	8.715	5.832	90	2.226	6.211	3.253	5.235	3.244	0.901	0.954	4.39	0.834
	231488	71016.2		120	12.79	5.694	7.708	21.342	9.588	5.855	120	2.27	3.627	2.554	4.604	1.458	0.951	1.949	4.652	1.386
	276144	70183.4		150	16.668	7.092	9.523	31.778	12.446	6.685	150	3.214	3.193	1.885	4.336	4.536	1.862	1.075	5.555	1.167
	261302	94518.5		180	17.607	8.468	10.631	38.254	14.641	7.715	180	2.168	6.408	2.022	1.531	5.411	2.143	0.751	5.838	2.495
	295993	92368.9
	300627	99253.9
	323906	103522		Figure 2F	RFP MFI		Figure 2G	mean track speed			Figure 2H	arrest coefficient				Figure 2I	distribution frenquecy(%)		Figure 2J	mean track speed		Figure 2K	arrest coefficient
	312350	114215		HF region neutrophil -MFI of RFP at 0 min	HF region neutrophil -MFI of RFP at 180 min		HF-TEM-neu	inter-HF TEM neu	non-TEM-neu		HF-TEM-neu	inter-HF TEM neu	non-TEM-neu			neutrophil to HF zone	monocyte to HF zone		HF monocyte	inter-HF monocyte		HF monocyte	inter-HF monocyte
	329075	121325		2.168	17.607		2.55009	1.31864	3.82174		0.6	0.96	0.367347			60.5367	61.531		1.36711	5.84538		0.957447	0.136364
	365939	125961		6.408	8.468		3.36691	0.759235	5.53865		0.4	1	0.26087			16.7998	13.9875		1.92861	3.88936		0.92	0.625
	377502	136321		2.022	10.631		5.68753	2.05622	5.15513		0.266667	0.88	0.319149			12.2836	11.292		4.30448	7.37772		0.642857	0
	434967	122748		1.531	38.254		3.19318	1.06052	7.12331		0.634146	1	0.12766			7.67041	8.62909		3.49587	6.31886		0.575	0.15
	431083	138439		5.411	14.641		3.33624	2.41599	2.89632		0.529412	0.6	0.54			2.19986	3.61865		5.52911	4.68994		0.25	0.371429
	484940	138356		2.143	7.715		2.20247	1.69722	7.1008		0.86	0.86	0.122449			0.509527	0.941777		4.41489	5.1864		0.484849	0.15
	475296	149787		0.751			2.55784	4.35704	6.94552		0.755102	0.42	0.22						4.40214	3.5172		0.446808	0.172414
	494073	139417		5.838			3.85991	3.1552	3.28736		0.536585	0.62	0.5						6.18781	5.41762		0.333333	0.294118
	459353	137995		2.495			1.6876	5.25667	4.75479		0.9	0.2	0.08						2.02353	5.69698		0.8	0.136364
	429119	138798					3.67934	5.333	2.44673		0.595745	0.27	0.680851						3.47782	5.54083		0.647059	0.129032
	452769	173528					1.447	2.01516	3.30016		0.978723	0.8	0.34						3.46314	4.40352		0.4	0.282609
	469728	165338					1.20841	3.63682	4.0267		1	0.48	0.333333						3.2335	4.22616		0.5	0.225806
	509509	145914					3.63078	2.79798	4.80202		0.58	0.6	0.489362						6.22886	2.8016		0.384615	0.522727
	498062	157111					4.21373	2.29643	2.70561		0.428571	0.64	0.64						2.05697	3.0869		0.818182	0.529412
	525594	158050					5.05101	4.08194	3.33627		0.333333	0.36	0.530612						5.66103	7.35909		0.357143	0
	526633	157007					4.35353	3.14816	3.26165		0.632653	0.66	0.52						2.4272	6.86564		0.68	0.25
	536116	160117					4.16898	1.20841	5.48262		0.5	1	0.24						5.65229	8.06661		0.166667	0
	523967	155207					5.89384	1.447	5.42638		0.6	0.98	0.255319						7.2294	6.15113		0.1	0
	529199	160721					4.12704	4.24589	2.80423		0.5625	0.28	0.44						3.13137	7.33355		0.714286	0
	532233	157697					2.92472	4.1354	4.128		0.4	0.49	0.4						3.8837	4.91199		0.3	0.318182
	543979	164689					3.05517	4.98723	1.60176		0.565217	0.26	0.9						2.5451	5.71407		0.8	0.1
	575147	165674					1.75369	1.23958	2.34834		0.866667	0.98	0.58						2.34989	4.05247		0.75	0.5
	577108	172465					5.01159	3.94849	1.9229		0.529412	0.48	0.84						6.95054	5.3802		0.5	0.0769231
	548433	175804					2.49306	2.67746	1.53982		0.78125	0.7	0.878788						5.21801	5.85166		0.25	0.15
	536296	184496					4.11489	3.0419	4.46353		0.333333	0.67	0.4375						7.35301	6.39196		0.5	0.1875
	537398	187287					4.56657	3.26284	3.43783		0.368421	0.59	0.604167						2.81723	4.71168		0.5	0.333333
	537385	188132					5.45317	3.34026	2.49089		0.142857	0.55	0.795918							6.60259			0.105263
	560818	180215					5.11646	2.6964	3.97319		0.416667	0.71	0.591837							4.87036			0.393939
	583630	177939					2.55009	5.43642	2.01762		0.6	0.17	0.82							3.91454			0.419355
	596588	179503					1.65633		5.52849		0.92		0.317073							4.42049			0.0909091
	100924	74202.6					3.19318		4.9791		0.634146		0.404255							8.06242			0.0476191
	589775	168440					2.17211		1.19137		0.9		0.94							7.60488			0
	618070	163758					1.6876		2.39621		0.9		0.866667							3.88237			0.31579
	571101	155171					2.17211		2.42492		0.9		0.72							14.004			0
	605132	155922					2.55784		1.90268		0.755102		0.77551							9.58255			0
	539687	161393					2.01252		1.81757		0.692308		0.8
							1.53544		2.07764		0.8		0.77551
							1.447		3.08707		0.978723		0.52
							2.55784		1.99439		0.755102		0.795918
							1.20841		2.52427		1		0.7
							2.00674		2.00684		0.8		0.76
							1.75369		3.01384		0.866667		0.54
							1.75369		3.0045		0.866667		0.547619
							2.57384		1.94462		0.52381		0.84
							3.78445		1.02994		0.611111		0.98
							2.75079		4.97993		0.714286		0.285714
							3.78445		2.93252				0.591837
							2.75079		3.27067				0.361702
									2.77709				0.594595
									4.90835				0.261905
									5.86621				0.225806
									3.39455				0.435897
									8.01706				0.423077
									4.34973				0.681818
									3.90555				0.333333
									5.31936				0.432432
									2.41027				0.6
									4.99771				0.125
									3.77172				0.46875
									9.86168				0
									6.28442				0.25
									4.23908				0.4
									3.19814				0.606061
									4.3967				0.551724
									4.45779				0.318182
									4.58762				0.45
									2.53273				0.866667
									4.9244				0
									3.66171				0.44
									4.6044				0.173913
									9.97252				0
									3.24754				0.5
									11.6741				0.153846
									6.18245				0.111111
									4.89671				0.111111
									3.12453				0.5
									2.56001				0.615385
									6.65593				0.304348
									8.11325				0.375
									5.29219				0.166667
									7.27761				0
									5.22823				0.166667
									6.42896				0.142857
									3.35297				0.333333
									4.26766				0.476191
									4.70421				0

## Sheet: Figure 3
	Figure 3B	swelling（μm）			Figure 3C	Clo-pbs-lipo neutrophils counts 10*4					Figure 3E	Clo-pbs-lipo neutrophils counts 10*4				Figure 3F	NTEM ratio
	PBS-liposomes	Clo-liposomes			PBS-monocyte	Clo-monocyte	PBS-Macrophage	Clo-Macrophage			PBS-Dermal	Clo-Dermal	PBS-epi	Clo-epi		PBS-liposomes	Clo-liposomes
	370	220			3.26529	1.10397	7.53945	8.85967			3.51646	4.52704	1.00208	0.651806		2.25442	0.14909
	420	240			3.07157	0.295332	13.6791	7.97328			3.00744	1.65902	1.74142	0.157333		2.41208	0.135855
	380	290			5.63438	0.38405	13.6282	9.48454			5.42272	1.59397	1.99319	0.194628		1.00562	0.153278
	250	210			7.7616	0.62208	2.0988	0.222912			2.56204	1.35689	1.25817	0.419285		0.364286	0
	250	210			10.3024	0.97088	1.5792	0.2624			9.16036	5.84854	3.01847	0.605594		0.117361	0
	280	220			4.212	1.39104	0.432	0.36288			2.81304	2.6359	1.99319	0.584819		0.441996	0.105753
	400	240			29.07	0.60075	7.752	5.49575			5.3064	0.6739	1.30832	0.09984		2.32605	0.17554
	400	240			23.202	2.80875	6.13	6.741			4.136	1.312	1.30384	0.37		2.89708	0.315368
	340	270			23.772	8.0838	6.244	6.1876			1.2744	2.4192	0.350336	0.46		2.18478	0.229997
					7.7616	0.62208	2.0988	0.222912			0.5168	0.28925	1.508	0.005772
					10.3024	0.97088	1.5792	0.2624			0.3065	0.3745	1.4381	0.050176
					4.212	1.39104	0.432	0.36288			0.532	1.17265	0.6477	0.183

## Sheet: Figure 4
	Figure 4B	swelling（μm）		Figure 4C	epi neutrophils counts 10*4		Figure 4D	Der neutrophils counts 10*4		Figure 4E	NTEM ratio
	vehicle	inhibitor		vehicle	MMP inhibitor		vehicle	MMP inhibitor		vehicle	MMP inhibitor
	430	400		9.69968	11.7548		26.2857	14.1565		0.430792	0.844883
	400	290		17.3864	3.08084		12.1565	15.0513		1.05933	0.149282
	420	300		22.4501	8.37657		22.3984	9.31009		1.69829	1.02708
	420	300		4.92886	1.14082		4.6429	5.73348		0.926336	0.134525
	410	360		3.03871	1.78516		8.10576	6.41995		0.410225	0.281591
	460	380		3.82335	2.60069		6.47651	5.74425		0.53319	0.355781
	370	300		5.69487	0.738755		11.2067	4.02738		0.74623	0.24475
	380	320		4.03223	0.109105		7.39802	1.38204		0.940219	0.083708
	410	320		5.71112	1.41685		5.14112	2.15519		1.39106	1.12608
	Figure 4G	swelling（μm）		Figure 4H	epi neutrophils counts 10*4		Figure 4I	Der neutrophils counts 10*4		Figure 4J	NTEM ratio
	wt	MMP deficient		wt	MMP deficient		wt	MMP deficient		WT	MMP-9 deficient
	330	290		13.915	1.743		19.796	7.238		0.70292	0.240812
	340	260		14.76	5.7798		11.8482	37.2734		1.24576	0.155065
	310	280		4.851	4.5426		6.9836	13.11		0.694627	0.346499
	330	230		11.866	1.8688		26.48	15.0579		0.448112	0.124108
	350	250		14.3289	6.3468		34.08	18.432		0.420449	0.344336
	340	260		9.96	6.7646		34.44	21.1447		0.289199	0.319919
	290	280		14.3	1.5488		12.6728	6.2769		1.1284	0.246746
	320	250		12.831	5.7024		10.7835	15.4575		1.18987	0.368908
	300	300		9.4132	2.604		6.4491	7.5537		1.45962	0.344732
	Figure 4L	mmp-9 zymgraphy relative expression		Figure 4M	MMP-9 relative mRNA expression in OXA -skin
	PBS-liposome	Clo-liposome		Sca-1+ Krt	Sca-1- Krt	Monocyte	Macrophage	Neutrophil	T	LC	dDC
	1.13652	0.243222		0.494917	11.6368	8.78449	36.0224	1196.81	64.4739	158.683	55.3304
	0.878426	0.338176		1.0042	4.30538	11.1833	34.4356	1569.33	78.8725	182.278	38.0546
	0.985234	0.421018		1.71267	23.9704	15.2453	43.1967	1391.93	39.5726	134.364	49.5221
	1.0437	0.679626		1.17466	23.3543	10.3725	65.4629	749.612	57.4752	150.412	45.7326
	0.684205	0.648428		3.94493	21.7057	8.45614	53.4456	661.685
	1.11396	0.592616		0.503478	22.3159	9.00047	17.3878	568.1
								1002.93
								1807.78
								995.999
	Figure 4L	mmp-9 mRNA RQ
	PBS-liposome	Clo-liposome
	1.47118	0.854198
	1.1323	0.307959
	1.02608	0.445824
	1.01009	0.496942
	1.23713	0.289874
	1.12168	0.652323

## Sheet: Figure 5
	Figure 5A	skin TNF-a (pg/mg)		Figure 5B	skin cxcl2 (pg/mg)		Figure 5C	tnf-a mrna relative expression							Figure 5E	NTEM ratio
	PBS-liposomes	CLo-liposomes		PBS-liposomes	CLo-liposomes		Sca-1+ Krt	Sca-1- Krt	Monocyte	Macrophage	Neutrophil	T	DC		WT	TNF-a deficient
	3.9091	0.0838914		173.112	92.3108		1.5908	2.11728	37.5083	13.4243	27.667	9.379	5.20104		0.70292	0.33396
	5.12132	0.0519144		163.812	39.4869		1.744	1.47239	10.2806	11.1676	17.9849	14.4947	4.92015		1.24576	0.50348
	5.77325	0.0943061		156.75	102.811		1.01666	1.76563	2.09164	1.98452	4.37953	0.44341	5.05864		0.694627	0.161589
							0.808032	2.31317	4.79945	6.85219	18.0908	11.3778	3.20708		0.448112	0.262336
							2.17875	0.932104	19.1846	5.4501	19.5515	15.7138	3.20708		0.420449	0.498027
							1.16096	2.84163	20.1459	2.93893	10.2804	6.45537	3.20708		0.289199	0.428055
							0.876888	0.780832	11.667		11.6826				1.1284	0.318743
							0.535488	0.151815	6.83355		8.23709				1.18987	0.33414
							0.369419	1.18912	5.09237		4.35682				1.45962	0.1319
							Figure 5D	cxcL2 mrna relative expression
							Sca-1+ Krt	Sca-1- Krt	Monocyte	Macrophage	Neutrophil	T	DC
							0.65998	6.79909	181.31	57.7921	208.367	33.9631	1.62835
							0.543194	5.64076	130.4	18.8377	151.162	12.4886	1.54041
							0.38521	1.54251	260.668	6.16586	38.0305	15.6161	1.58377
							1.04357	7.5588	191.743	90.1364	259.024	36.0741	1.00408
							2.01917	10.9556	400.428	74.037	362.051	19.5756	1.00408
							1.31964	6.68782	275.391	47.8146	270.635	36.2612	1.00408
							1.97519	23.0471			1202.52
							0.647365	12.3793			498.516
							2.03659	7.95513			71.2036
	Figure 5F	CXCL2 mRNA RQ		Figure 5G	MMP9 mRNA RQ		Figure 5H	NTEM ratio		Figure 5I	NTEM ratio		Figure 5J	MMP-9 rqexpression
	WT	TNF-α defect		WT	TNF-α defect		Vehicle	CXCR2 inhibitor		PBS	anti-CXCL2		IgG	anti-CXCL2
	1.51365	0.636342		1.07694	0.994214		1.10459	0.222044		0.136963	0.095934		0.736009	0.439965
	0.440333	0.573955		1.36345	0.854198		1.14711	0.297956		0.298306	0.612189		0.853703	0.361984
	1.04326	0.411665		0.631169	0.470618		1.16466	0.459473		0.756068	0.284524		1.1834	0.746828
	1.03545	0.437004		0.620298	0.307959		1.48636	0.292144		0.893641	0.192269		1.93805	0.429996
	0.987005	0.619872		1.02608	0.445824		1.87955	0.418701		0.960511	0.195912		1.54331	0.384685
	0.894162	0.627963		0.923335	0.782511		2.2606	0.830837		1.37774	0.129089		1.3053	0.300568
	0.943135	0.747609		1.21399	0.828925		1.88711	0.470978		0.094612	0.063973		0.797731
	1.00998	0.674033		1.23353	0.652323		1.75693	0.738664		0.246333	0.433403		0.579014
	1.1188	0.497131		1.23713	0.289874		1.61018	0.866072		0.380016	0.281764		0.745767
										0.622762	0.23755
										0.613329	0.20836
										0.663241	0.121408

## Sheet: Figure 6
	Figure 6B	NTEM ratio				Figure 6C	mmp9 relative zymgraphy			Figure 6F	mmp9 relative zymgraphy
	WT(WT)	T(WT)	WT(T)			None	TNF-a	CXCL2		Neutrophil	OXA-Mon+Neu	OXA-monocyte
	1.55889	2.42881	0.282211			0.849685	1.65987	1.96246		1.09477	2.4289	not decteted
	0.762336	1.69518	0.414584			0.98208	1.54772	1.86738		0.955778	2.26849	not decteted
	3.02506	1.77076	0.258564			1.16824	1.74647	1.93015		0.949695	2.48885	not decteted
	0.099178	0.41014	0.350091			1.12648	4.35747	4.86354		0.872265	1.83906	not decteted
	1.17068	0.428206	0.245171			0.635422	3.11397	5.4325		0.633208	1.29437	not decteted
	1.13752	1.07044	0.275473			1.23809	3.95581	5.45015		1.49546	0.864334	not decteted
	0.915876	1.31935	0.197204
	1.7019	1.05215	0.058202
	1.22832	1.49733	0.172941
						Figure 6G	mmp9 relative zymgraphy			Figure 6H	mmp9 relative zymgraphy
						Neutrophil	NC	sgCXCL2		Neutrophil	C57 Mon(LPS)	TNF-a Mon(LPS)
						1.61082	2.25677	1.22527		0.98798	2.86416	3.40321
						0.539445	2.01679	0.80071		1.32734	3.4184	3.01683
						0.85047	1.20155	1.12383		0.684885	2.78896	2.00455
						0.730484	2.60192	0.397982		0.996907	4.16806	2.48565
						0.879276	1.70354	0.391493		1.2291	4.72104	2.82161
						1.39024	0.953979	0.482326		0.773992	3.01733	1.82722
